# Supplementary material for: Three-year patient-reported outcomes of the BOOG 2013-08 RCT evaluating omission of sentinel lymph node biopsy in early-stage breast cancer patients treated with breast conserving surgery: Impact of personality traits on health-related quality of life
Source: Br J Surg. 2025 May 14;112(5):znaf031. doi: 10.1093/bjs/znaf031 (PMC12076147; doi:10.1093/bjs/znaf031)
Supplement: znaf031_Supplementary_Data [file znaf031_supplementary_data.zip]

Archive with 4 entries (4 files):
- Amendementen_BOOG_2013-08._Part_A.pdf
- Amendementen_BOOG_2013-08._Part_B.pdf
- Supplementary_material.docx
- Trial_protocol_BOOG.docx
